# Supplementary material for: Lineage-specific evolution of the vertebrate Otopetrin gene family revealed by comparative genomic analyses
Source: BMC Evol Biol. 2011 Jan 24;11:23. doi: 10.1186/1471-2148-11-23 (PMC3038909; doi:10.1186/1471-2148-11-23)
Supplement: Additional file 1 — UCSC custom track bed file: Xenopus tropicalis Otop1b; Xenopus tropicalis Otop1a. [file 1471-2148-11-23-S1.TXT]

track name="Otop1b" description="X. tropicalis Otop1b (xenTro2)" visibility=1 url= 

scaffold_441	244375	244545	Otop1b:exon
scaffold_441	245577	246538	Otop1b:exon
scaffold_441	247750	247880 	Otop1b:exon
scaffold_441	265463	265521	Otop1b:exon
scaffold_441	268976	269112	Otop1b:exon
scaffold_441	276898	277270	Otop1b:exon

track name="Otop1a" description="X. tropicalis Otop1a (xenTro2)" visibility=1 url= 

scaffold_441	286362	286532	Otop1a:exon
scaffold_441	290299	291230	Otop1a:exon
scaffold_441	292737	292867	Otop1a:exon
scaffold_441	295292	295350	Otop1a:exon
scaffold_441	301892	302028	Otop1a:exon	
scaffold_441	306484	306823	Otop1a:exon
