# Supplementary material for: Lineage-specific evolution of the vertebrate Otopetrin gene family revealed by comparative genomic analyses
Source: BMC Evol Biol. 2011 Jan 24;11:23. doi: 10.1186/1471-2148-11-23 (PMC3038909; doi:10.1186/1471-2148-11-23)
Supplement: Additional file 2 — Table S1. Pair-wise alignment between the proximal and distal segmental duplications flanking human cytogenetic band 4p16.1-p16.3 [file 1471-2148-11-23-S2.XLSX]

## Sheet: Sheet1
Table S1. Pair-wise alignment between the proximal and distal
segmental duplications flanking human cytogenetic band 4p16.1- 4p16.3
Proximal		Distal
Coordinatesa	Size	Coordinatesa	Similarityb
Chr4:4030628-4047667	17040	Chr4:9424475-9408436	0.951
Chr4:4053866-4074100	20235	Chr4:9390117-9369886	0.94
Chr4:4075697-4079561	3865	Chr4:9369889-9366006	0.944
Chr4:4079560-4135587	56028	Chr4:9362893-9306796	0.96371
Chr4:4133318-4175730	42413	Chr4:9301962-9265350	0.946526
Chr4:4175520-4195663	20144	Chr4:9264189-9244656	0.943597
Chr4:4195684-4237906	42223	Chr4:9242689-9200001	0.947946
Chr4:4237907-4285669	47763	Chr4:9200000-9153168	0.95438
Chr4:4239059-4242454	3396	Chr4:9431008-9427635	0.923512
Chr4:4239066-4254838	15773	Chr4:9145255-9129283	0.929308
Chr4:4270054-4272629	2576	Chr4:9430216-9427637	0.931384
Chr4:4270057-4285680	15624	Chr4:9144468-9128830	0.938638
Chr4:4287894-4298957	11064	Chr4:9441005-9427634	0.916515
Chr4:4293158-4302246	9089	Chr4:9148929-9138638	0.908889
Chr4:4296606-4302246	5641	Chr4:9198856-9192210	0.911103
Chr4:4297629-4302246	4618	Chr4:9167602-9163043	0.907669
a Coordinates are as in the hg17 human genome assembly.
bPair-wise percent sequence similarity between proximal and distal segmental duplications.
