# Supplementary material for: Lineage-specific evolution of the vertebrate Otopetrin gene family revealed by comparative genomic analyses
Source: BMC Evol Biol. 2011 Jan 24;11:23. doi: 10.1186/1471-2148-11-23 (PMC3038909; doi:10.1186/1471-2148-11-23)
Supplement: Additional file 7 — UCSC custom track bed file: Gasterosteus aculeatus Sansa; Gasterosteus aculeatus Sansb; Gasterosteus aculeatus Sansc [file 1471-2148-11-23-S7.TXT]

track name="Sansa" description="Gasterosteus aculeatus Sansa (Broad/gasAcu1)" visibility=1 url= 

chrUn	25951654	25952481 	Sansa:exon3
chrUn	25952912	25953359	Sansa:exon2
chrUn	25955888	25956051	Sansa:exon1

track name="Sansb" description="Gasterosteus aculeatus Sansb (Broad/gasAcu1)" visibility=1 url= 

chrXI	8906435	8906598	Sansb:exon1
chrXI	8908855 8909308	Sansb:exon2
chrXI	8910160	8910956	Sansb:exon3

track name="Sansc" description="Gasterosteus aculeatus Sansc (Broad/gasAcu1)" visibility=1 url= 

chrXI	10432864	10433982	Sansc:exon2
chrXI	10435019	10435179	Sansc:exon1
