# Supplementary material for: Lineage-specific evolution of the vertebrate Otopetrin gene family revealed by comparative genomic analyses
Source: BMC Evol Biol. 2011 Jan 24;11:23. doi: 10.1186/1471-2148-11-23 (PMC3038909; doi:10.1186/1471-2148-11-23)
Supplement: Additional file 8 — UCSC custom track bed file: Tetraodon nigroviridis Sansa; Tetraodon nigroviridis Sansb; Tetraodon nigroviridis Sansc [file 1471-2148-11-23-S8.TXT]

track name="Sansa" description="Tetraodon nigroviridis Sansa  (Genoscope 8.0/tetNig2)" visibility=1 url= 

chr2	2169191	2169354 Sansa:exon1
chr2	2170341	2170788	Sansa:exon2
chr2	2171121	2171942	Sansa:exon3

track name="Sansc" description="Tetraodon nigroviridis Sansc  (Genoscope 8.0/tetNig2)" visibility=1 url=  

chr3	9846603	9846763	Sansc:exon1
chr3	9847834	9848960	Sansc:exon2

track name="Sansb" description="Tetraodon nigroviridis Sansb  (Genoscope 8.0/tetNig2)" visibility=1 url= 

chr3	10867798	10868598	Sansb:exon3
chr3	10868865	10869318	Sansb:exon2
chr3	10871311	10871474	Sansb:exon1
