# Supplementary material for: Lineage-specific evolution of the vertebrate Otopetrin gene family revealed by comparative genomic analyses
Source: BMC Evol Biol. 2011 Jan 24;11:23. doi: 10.1186/1471-2148-11-23 (PMC3038909; doi:10.1186/1471-2148-11-23)
Supplement: Additional file 9 — UCSC custom track bed file: Oryzias latipes Sansa; Oryzias latipes Sansab; Oryzias latipes Sansac; [file 1471-2148-11-23-S9.TXT]

track name="Sansa" description="Oryzias latipes Sansa  (NIG/UT MEDAKA1/oryLat2)" visibility=1 url= 

chr19	20801644	20802465	Sansa:exon3
chr19	20802619	20803066	Sansa:exon2
chr19	20809300	20809463	Sansa:exon1

track name="Sansb" description="Oryzias latipes Sansb  (NIG/UT MEDAKA1/oryLat2)" visibility=1 url= 

chr8	10238168	10238331	Sansb:exon1
chr8	10240548 	10241001	Sansb:exon2
chr8	10241130	10241930	Sansb:exon3

track name="Sansc" description="Oryzias latipes Sansc  (NIG/UT MEDAKA1/oryLat2)" visibility=1 url= 

chr8	11925997	11927108	Sansc:exon2
chr8	11928350	11928510	Sansc:exon1
