# Supplementary material for: Lineage-specific evolution of the vertebrate Otopetrin gene family revealed by comparative genomic analyses
Source: BMC Evol Biol. 2011 Jan 24;11:23. doi: 10.1186/1471-2148-11-23 (PMC3038909; doi:10.1186/1471-2148-11-23)
Supplement: Additional file 10 — UCSC custom track bed file: Takifugu rubripes Sansa; Takifugu rubripes Sansb: Takifugu rubripes Sansc [file 1471-2148-11-23-S10.TXT]

track name="Sansa" description="Takifugu rubripes Sansa  (JGI 4.0/fr2)" visibility=1 url= 

chrUn	200790966	200791789	Sansa:exon3
chrUn	200792354	200792801	Sansa:exon2
chrUn	200796929	200797092	Sansa:exon1

track name="Sansb" description="Takifugu rubripes Sansb  (JGI 4.0/fr2)" visibility=1 url= 
chrUn	188253589	188254380	Sansb:exon3
chrUn	188254730	188255183	Sansb:exon2
chrUn	188257358	188257521	Sansb:exon1

track name="Sansc" description="Takifugu rubripes Sansc  (JGI 4.0/fr2)" visibility=1 url= 

chrUn	273959542	273960649	Sansc:exon2
chrUn	273961736	273961896	Sansc:exon1
