# Supplementary material for: Lineage-specific evolution of the vertebrate Otopetrin gene family revealed by comparative genomic analyses
Source: BMC Evol Biol. 2011 Jan 24;11:23. doi: 10.1186/1471-2148-11-23 (PMC3038909; doi:10.1186/1471-2148-11-23)
Supplement: Additional file 11 — UCSC custom track bed file: Danio rerio Sansb; Danio rerio Sansc [file 1471-2148-11-23-S11.TXT]

track name="Sansb" description="Danio rerio Sansb  (Zv8/danRer6)" visibility=1 url= 
chr3	55063612	55064412	Sansb:exon3
chr3	55064839	55065289	Sansb:exon2
chr3	55072458	55072621	Sansb:exon1

track name="Sansc" description="Danio rerio Sansc  (Zv8/danRer6)" visibility=1 url= 

chr3	58896119	58897225	Sansc:exon2
chr3	58904215	58904375	Sansc:exon1
