# Supplementary material for: Lineage-specific evolution of the vertebrate Otopetrin gene family revealed by comparative genomic analyses
Source: BMC Evol Biol. 2011 Jan 24;11:23. doi: 10.1186/1471-2148-11-23 (PMC3038909; doi:10.1186/1471-2148-11-23)
Supplement: Additional file 13 — UCSC custom track bed file: ExactPlus 7-5-4 MCSs; ExactPlus 7-5-4 overlaps phastConsElement30way MCSs [file 1471-2148-11-23-S13.TXT]

track name="ExactPlus" description="ExactPlus 7-5-4, NCBI37 "visibility=1 url=
chr11	115168199	115168208	23520-23528:9
chr11	115168220	115168235	23541-23555:15
chr11	115168423	115168430	23744-23750:7
chr11	115168431	115168440	23752-23760:9
chr11	115169014	115169021	24335-24341:7
chr11	115170292	115170304	25613-25624:12
chr11	115170351	115170370	25672-25690:19
chr11	115170386	115170404	25707-25724:18
chr11	115178256	115178263	33577-33583:7
chr11	115181171	115181179	36492-36499:8
chr11	115181181	115181188	36502-36508:7
chr11	115181188	115181196	36509-36516:8
chr11	115181209	115181240	36530-36560:31
chr11	115181243	115181269	36564-36589:26
chr11	115181294	115181308	36615-36628:14
chr11	115181311	115181332	36632-36652:21
chr11	115181467	115181481	36788-36801:14
chr11	115181482	115181498	36803-36818:16
chr11	115181508	115181523	36829-36843:15
chr11	115181524	115181533	36845-36853:9
chr11	115181555	115181562	36876-36882:7
chr11	115181744	115181755	37065-37075:11
chr11	115181770	115181792	37091-37112:22
chr11	115181793	115181801	37114-37121:8
chr11	115181833	115181840	37154-37160:7
chr11	115182649	115182656	37970-37976:7
chr11	115183361	115183373	38682-38693:12
chr11	115183387	115183396	38708-38716:9
chr11	115183407	115183419	38728-38739:12
chr11	115183433	115183449	38754-38769:16
chr11	115183797	115183813	39118-39133:16
chr11	115184212	115184223	39533-39543:11
chr11	115184628	115184639	39949-39959:11
chr11	115186061	115186071	41382-41391:10
chr11	115186398	115186406	41719-41726:8
chr11	115187590	115187610	42911-42930:20
chr11	115188096	115188105	43417-43425:9
chr11	115188527	115188536	43848-43856:9
chr11	115191171	115191178	46492-46498:7
chr11	115191248	115191266	46569-46586:18
chr11	115191296	115191305	46617-46625:9
chr11	115191338	115191348	46659-46668:10
chr11	115191392	115191400	46713-46720:8
chr11	115191425	115191432	46746-46752:7
chr11	115191462	115191473	46783-46793:11
chr11	115191485	115191516	46806-46836:31
chr11	115191524	115191533	46845-46853:9
chr11	115191547	115191558	46868-46878:11
chr11	115192366	115192383	47687-47703:17
chr11	115192440	115192450	47761-47770:10
chr11	115192500	115192509	47821-47829:9
chr11	115192690	115192700	48011-48020:10
chr11	115193631	115193644	48952-48964:13
chr11	115200438	115200445	55759-55765:7
chr11	115200549	115200556	55870-55876:7
chr11	115200581	115200589	55902-55909:8
chr11	115201489	115201502	56810-56822:13
chr11	115201912	115201929	57233-57249:17
chr11	115202166	115202174	57487-57494:8
chr11	115203125	115203134	58446-58454:9
chr11	115205394	115205411	60715-60731:17
chr11	115205459	115205479	60780-60799:20
chr11	115205484	115205494	60805-60814:10
chr11	115206602	115206610	61923-61930:8
chr11	115206617	115206624	61938-61944:7
chr11	115206770	115206777	62091-62097:7
chr11	115208583	115208594	63904-63914:11
track name="MostConserved MCSs" description="ExactPlus 7-5-4 overlaps vertebrate(phastConsElement30way), NCBI37" visibility=3 url=
chr11	115168199	115168208	23520-23528:9
chr11	115168220	115168235	23541-23555:15
chr11	115170386	115170404	25707-25724:18
chr11	115181209	115181240	36530-36560:31
chr11	115181243	115181269	36564-36589:26
chr11	115181294	115181308	36615-36628:14
chr11	115181311	115181332	36632-36652:21
chr11	115181467	115181481	36788-36801:14
chr11	115181482	115181498	36803-36818:16
chr11	115181508	115181523	36829-36843:15
chr11	115181524	115181533	36845-36853:9
chr11	115181555	115181562	36876-36882:7
chr11	115183361	115183373	38682-38693:12
chr11	115183433	115183449	38754-38769:16
chr11	115183797	115183813	39118-39133:16
chr11	115184212	115184223	39533-39543:11
chr11	115191171	115191178	46492-46498:7
chr11	115191296	115191305	46617-46625:9
chr11	115191425	115191432	46746-46752:7
chr11	115191462	115191473	46783-46793:11
chr11	115191485	115191516	46806-46836:31
chr11	115191524	115191533	46845-46853:9
chr11	115191547	115191558	46868-46878:11
chr11	115201912	115201929	57233-57249:17
